# Supplementary material for: Differences in the Prevalence of and Factors Associated with Frailty in Five Japanese Residential Areas
Source: Int J Environ Res Public Health. 2019 Oct 18;16(20):3974. doi: 10.3390/ijerph16203974 (PMC6843904; doi:10.3390/ijerph16203974)
Supplement: Supplementary file 1 [file ijerph-16-03974-s001.zip]

Archive with 4 entries (3 files):
- SM/
- SM/Figure S1.pdf
- SM/Supplementary Table S2_IJERPH.docx
- SM/Table S1.docx
